# Supplementary material for: Tomato breeding in the genomics era: insights from a SNP array
Source: BMC Genomics. 2013 May 27;14:354. doi: 10.1186/1471-2164-14-354 (PMC3680325; doi:10.1186/1471-2164-14-354)
Supplement: Additional file 3 — All SNP scores in the varieties from S. lycopersicum used for comparisons (also used by van Berloo, 2008). [file 1471-2164-14-354-S3.xlsx]

## Sheet: GenotypingVarieties
B=Beef
R=Round
C=Cherry
Varieties / Markers	C0-10352792	C0-11709639	C0-11865367	C0-13370377	C0-14489053	C0-15439938	C0-16719719	C0-18451916	C0-18542152	C0-19593316	C0-20855132	C0-21333036	C0-3117304	C0-4281837	C0-4303690	C0-4635729	C0-5048787	C0-5108836	C0-5179245	C0-5391851	C0-5720909	C0-7481776	C0-7578946	C0-7625797	C0-7668558	C0-7692393	C0-8014545	C0-8765816	C0-8777041	C0-8777285	C0-9498101	C0-9855815	C1-31385088	C1-3172702	C1-3172927	C1-31814	C1-32324192	C1-3233738	C1-3337469	C1-3339341	C1-33984668	C1-35018008	C1-3620833	C1-3673099	C1-3676870	C1-37418100	C1-38411920	C1-3842611	C1-38589288
Heinz	3	3	3	1	3	1	1	3	3	3	1	1	3	3	3	3	1	1	1	1	1	3	3	2	3	3	1	1	3	3	1	1	3	1	1	1	3	1	3	3	3	3	3	3	1	3	3	1	3
Rutgers	3	3	3	1	3	1	1	3	3	1	1	3	3	3	3	3	1	1	1	1	1	3	3	2	3	3	1	1	3	3	1	1	3	1	1	1	3	1	3	3	3	3	3	3	1	3	3	1	1
M82	3	3	3	1	3	1	1	3	3	3	1	3	3	3	3	3	1	1	1	1	1	3	3	3	3	3	1	1	3	3	3	1	3	1	1	1	3	1	3	3	3	3	3	3	1	3	3	1	3
Microtom	3	2	3	3	3	1	1	3	3	3	1	1	3	1	3	3	3	1	1	3	3	3	3	3	2	2	1	1	3	3	1	3	?	1	1	1	3	1	3	3	3	?	3	3	1	3	1	1	3
Moneymaker	3	3	3	1	3	1	1	3	3	1	1	1	3	3	3	3	1	1	1	1	1	3	3	3	3	3	1	1	3	3	1	1	?	1	1	1	3	1	3	3	3	?	3	3	1	3	1	1	3
Moneymaker TMV	3	3	3	1	3	1	1	3	3	1	1	1	3	3	3	3	1	1	1	1	1	3	3	3	3	3	3	1	3	3	1	1	3	1	1	1	3	1	3	3	3	3	3	3	1	3	3	1	3
Moneyberg	3	3	3	1	3	1	1	3	3	1	1	1	3	3	3	3	1	1	1	1	1	3	3	3	3	3	1	1	3	3	1	1	?	1	1	1	3	1	3	3	3	?	3	3	1	3	1	1	3
Solentos	3	3	3	1	3	1	1	3	3	3	1	2	3	3	3	3	1	1	1	2	2	3	3	3	2	2	3	1	3	3	1	2	3	1	1	2	3	1	3	3	3	2	3	3	1	3	2	1	3
Ailsa Craig	3	3	3	1	3	1	1	3	3	1	1	1	3	3	3	3	1	1	1	1	1	3	3	2	3	3	1	1	3	3	1	1	3	1	1	1	3	1	3	3	3	3	3	3	1	3	3	1	3
Gardeners Delight	1	3	3	1	3	1	1	3	3	1	1	1	3	1	3	3	3	1	1	3	3	3	3	3	2	2	1	3	1	1	3	3	3	3	3	1	3	3	1	1	3	3	1	1	3	3	3	3	3
B11	3	3	3	1	3	1	1	3	3	3	1	1	3	3	3	3	1	1	1	3	3	3	3	2	3	3	3	1	3	3	1	3	3	1	1	1	3	1	3	3	3	3	3	3	1	3	3	1	3
B12	3	3	3	1	3	1	1	3	3	3	1	2	3	3	3	3	1	1	1	2	2	3	3	3	2	?	3	1	3	3	1	2	3	1	1	1	3	1	3	3	3	3	3	3	1	3	3	1	3
B121	3	3	3	1	3	1	1	2	3	3	1	2	3	3	3	3	1	?	1	3	3	3	3	3	3	3	3	1	3	3	1	3	3	1	1	1	3	1	3	3	3	3	3	3	1	3	3	1	3
B123	3	3	3	1	3	1	1	3	3	3	1	2	3	3	3	3	1	1	1	2	2	3	3	2	3	3	3	1	3	3	1	2	3	1	1	1	3	1	3	3	3	3	3	3	1	3	3	1	3
B13	3	3	3	1	3	1	1	3	3	3	1	1	3	3	3	3	1	1	1	3	3	3	3	2	3	3	2	1	3	3	1	3	3	1	1	1	3	1	3	3	3	3	3	3	1	3	3	1	3
B14	3	3	3	1	3	1	1	3	3	3	1	2	3	3	3	3	1	1	1	2	2	3	3	2	3	3	3	1	3	3	1	?	3	1	1	1	3	1	3	3	3	3	3	3	1	3	3	1	3
B27	3	3	3	1	3	1	1	3	3	3	1	2	2	3	3	3	1	1	1	2	2	3	3	2	3	3	2	1	3	3	1	2	3	1	1	1	3	1	3	3	3	2	3	3	1	3	2	1	3
B31	3	3	3	1	3	1	1	3	3	3	1	1	3	3	3	3	1	1	1	2	2	3	3	2	3	3	3	1	3	3	1	2	3	1	1	2	3	1	3	3	3	2	3	3	1	3	2	1	3
B4	3	3	3	1	3	1	1	3	3	3	1	2	3	3	3	3	1	1	1	2	2	3	3	3	3	3	3	1	3	3	1	2	3	1	1	1	3	1	3	3	3	3	3	3	1	3	3	1	3
B5	3	3	3	1	3	1	1	3	3	3	1	2	3	2	3	3	2	1	1	3	3	3	3	2	3	3	2	1	3	3	1	3	3	1	1	1	3	1	3	3	3	3	3	3	1	3	3	1	3
B53	3	3	3	1	3	1	1	3	3	3	1	1	3	3	3	3	1	1	1	1	1	3	3	3	3	3	2	1	3	3	1	1	3	1	1	1	3	1	3	3	3	2	3	3	1	3	2	1	3
B55	3	3	3	1	3	1	1	3	3	3	1	2	3	3	3	3	1	1	1	2	2	3	3	2	3	3	3	1	3	3	1	2	3	1	1	1	3	1	3	3	3	3	3	3	1	3	3	1	3
B56	3	3	3	1	3	1	1	3	3	3	1	1	3	3	3	3	1	1	1	2	2	3	3	3	3	3	3	1	3	3	1	?	3	1	1	1	3	1	3	3	3	3	3	3	1	3	3	1	3
B57	3	3	3	1	3	1	1	3	3	3	1	3	3	3	3	3	1	1	1	2	2	3	3	2	2	?	3	1	3	3	1	2	3	1	1	1	3	1	3	3	3	3	3	3	1	3	3	1	2
B72	3	3	3	1	3	1	1	3	3	2	1	2	2	2	3	3	2	1	1	2	2	3	3	2	2	?	3	1	3	3	1	2	?	1	1	1	3	1	3	3	3	1	3	3	1	3	1	1	3
B73	3	3	3	1	3	1	1	2	3	3	1	1	2	3	3	3	1	2	1	1	1	3	3	3	2	2	3	1	3	3	1	1	3	1	1	1	3	1	3	3	3	3	3	3	1	3	3	1	2
B80	3	3	3	1	3	1	1	3	3	3	1	1	3	3	3	3	1	1	1	1	1	3	3	3	3	3	2	1	3	3	1	1	3	1	1	1	3	1	3	3	3	3	3	3	1	3	3	1	3
B9	3	3	3	1	3	1	1	3	3	3	1	2	3	3	3	3	1	1	1	2	2	3	3	2	2	?	3	1	3	3	1	2	3	1	1	1	3	1	3	3	3	3	3	3	1	3	3	1	3
B91	3	3	3	1	3	1	1	3	3	3	1	1	2	3	3	3	1	1	1	1	1	3	3	2	3	3	3	1	3	3	1	1	3	1	1	2	3	1	3	3	3	2	3	3	1	3	2	1	3
B98	3	3	3	1	3	1	1	3	3	3	1	2	3	2	3	3	2	1	1	3	3	3	3	2	3	3	2	1	3	3	1	3	3	1	1	1	3	1	3	3	3	3	3	3	1	3	3	1	3
C110	3	2	?	3	3	1	3	3	3	2	1	1	3	3	3	3	1	1	1	1	1	3	3	3	2	2	3	3	1	1	3	1	3	2	2	2	3	2	2	2	3	2	2	2	2	3	2	2	3
C111	2	2	?	3	3	1	3	3	3	3	1	1	3	1	3	3	3	1	1	3	3	3	3	2	2	?	3	3	1	1	3	3	3	2	2	2	3	2	2	2	3	3	1	1	3	3	3	3	3
C112	3	2	?	3	3	1	3	3	3	2	1	1	3	2	3	3	2	1	1	2	2	3	3	3	2	2	1	2	2	2	3	2	3	2	2	2	3	2	2	2	3	3	2	2	2	3	3	2	3
C132	2	2	?	1	3	1	3	2	3	3	1	2	2	2	3	3	3	2	1	3	3	3	3	3	2	?	3	1	3	3	2	3	3	1	1	1	3	1	3	3	3	2	2	3	2	3	2	2	3
C21	1	2	?	2	3	1	3	3	3	3	1	1	3	2	3	3	2	1	1	2	2	3	3	3	2	2	2	3	1	1	3	2	3	2	2	2	3	2	2	2	3	3	2	2	2	3	3	3	3
C3	2	2	?	3	3	1	3	2	3	3	1	1	3	3	3	3	1	2	1	3	3	3	3	3	2	2	3	3	1	1	3	3	3	2	2	1	3	2	2	2	3	3	2	2	2	3	3	3	3
C30	1	2	?	3	3	1	3	3	3	3	1	2	3	1	3	3	3	1	1	3	3	3	3	2	2	?	2	3	1	1	3	3	3	3	3	3	3	3	1	1	3	3	1	1	3	3	3	3	3
C33	1	?	?	2	3	1	3	2	3	3	1	1	3	2	3	3	3	2	1	3	3	3	3	3	2	2	3	3	1	1	3	3	3	3	3	1	3	3	1	1	3	3	1	1	3	3	3	3	3
C35	1	2	?	2	3	1	3	2	3	3	1	1	3	2	3	3	3	2	1	3	3	3	3	3	2	2	3	3	1	1	3	3	3	3	3	2	3	3	1	1	3	3	1	1	3	3	3	3	3
C58	1	?	3	3	3	1	2	3	3	1	1	1	3	2	3	3	2	1	1	2	2	3	3	3	2	2	1	3	1	1	3	2	3	3	3	1	3	3	1	1	3	3	1	1	3	3	3	3	3
C59	3	2	?	3	3	1	3	3	3	3	1	1	3	1	3	3	3	1	1	3	3	3	3	2	2	?	3	3	1	1	3	3	3	1	1	2	3	1	3	3	3	2	2	2	2	3	2	2	3
C74	1	2	?	2	3	1	3	1	3	3	1	1	3	3	3	?	?	3	2	?	?	3	3	3	2	2	3	3	1	1	3	?	3	3	3	3	2	3	1	1	3	3	1	1	3	3	3	3	3
C79	2	2	3	3	3	1	2	3	3	2	1	1	3	3	3	3	1	1	1	1	1	3	3	2	2	?	2	3	1	1	3	1	3	3	3	2	3	3	1	1	3	3	1	1	3	3	3	3	3
C83	2	2	?	2	3	1	3	2	3	2	1	1	3	3	3	3	1	2	1	1	1	3	3	2	2	?	2	3	1	1	3	1	3	3	3	2	3	3	1	1	3	3	1	1	3	3	3	3	3
C85	2	?	3	2	3	1	2	3	3	3	1	2	3	2	3	3	2	1	1	3	3	3	3	2	2	?	3	2	2	2	2	3	3	2	2	2	2	2	2	2	3	2	2	2	2	3	2	2	3
C95	2	3	3	1	3	1	2	1	3	3	1	1	3	3	3	?	?	3	2	?	?	3	3	3	2	?	3	3	1	1	3	?	3	2	2	2	3	2	2	2	3	3	1	1	3	3	3	3	3
C96	2	?	3	2	3	1	2	2	3	3	1	1	3	3	3	3	1	2	1	1	1	3	3	3	2	2	3	2	2	2	2	1	3	2	2	2	3	2	2	2	3	3	2	2	2	3	3	2	3
R01	3	3	3	1	3	1	1	3	3	3	1	1	3	2	3	3	2	1	1	3	3	3	3	2	3	3	3	1	3	3	1	3	3	1	1	2	3	1	3	3	3	3	3	3	1	3	3	1	3
R10	3	3	3	1	3	1	1	3	3	3	1	2	2	3	3	3	1	1	1	3	3	3	3	3	3	3	3	1	3	3	1	3	3	1	1	2	3	1	3	3	3	3	3	3	1	3	3	1	3
R100	2	3	3	1	3	1	1	3	3	3	1	1	3	3	3	3	1	1	1	1	1	3	3	3	3	3	3	2	2	2	2	1	3	2	2	1	3	2	2	2	3	3	2	2	2	3	3	2	3
R104	3	3	3	1	3	1	1	3	3	1	1	1	3	3	3	3	1	1	1	1	1	3	3	2	3	3	1	1	3	3	1	1	3	1	1	1	3	1	3	3	1	3	3	3	1	1	1	1	3
R119	3	3	3	1	3	1	1	3	3	3	1	1	3	3	3	3	1	1	1	2	2	3	3	3	3	3	3	1	3	3	1	2	?	1	1	2	3	1	3	3	3	1	3	3	1	3	1	1	3
R120	3	3	3	1	3	1	1	2	3	3	1	1	2	3	3	3	1	?	1	3	3	3	3	3	2	2	3	1	3	3	1	3	3	1	1	1	3	1	3	3	3	2	3	3	1	3	2	1	3
R124	3	3	3	1	3	1	1	2	3	3	1	2	3	3	3	3	1	2	1	3	3	3	3	2	3	3	3	1	3	3	1	3	3	1	1	2	3	1	3	3	3	2	3	3	1	3	2	1	3
R125	3	3	3	1	3	1	1	3	3	3	1	2	3	3	3	3	1	1	1	?	?	3	3	3	3	3	3	1	3	3	1	?	3	1	1	1	3	1	3	3	3	2	3	3	1	3	2	1	3
R126	3	3	3	1	3	1	1	3	3	3	1	1	3	3	3	3	1	1	1	2	2	3	3	2	3	3	3	1	3	3	1	2	3	1	1	1	3	1	3	3	3	3	3	3	1	3	3	1	3
R127	3	3	3	1	3	1	1	?	3	3	1	2	3	3	2	3	1	2	1	1	?	3	3	3	3	3	2	1	3	3	1	1	3	1	1	1	3	1	3	3	3	2	3	3	1	3	2	1	3
R131	3	?	3	1	3	1	2	2	3	3	1	2	2	2	3	3	3	2	1	3	3	3	3	3	3	3	3	1	3	3	1	3	3	1	1	1	3	1	3	3	3	2	3	3	1	3	2	1	3
R15	3	3	3	1	3	1	1	3	3	3	1	2	3	3	3	3	1	1	1	3	3	3	3	2	3	3	3	1	3	3	1	3	3	1	1	2	3	1	3	3	3	3	3	3	1	3	3	1	3
R16	3	3	3	1	3	1	1	3	3	3	1	1	3	3	3	3	1	1	1	3	3	3	3	2	3	3	3	1	3	3	1	3	3	1	1	3	3	1	3	3	3	2	3	3	1	3	2	1	3
R17	3	3	3	1	3	1	1	3	3	3	1	1	3	3	3	3	1	1	1	3	3	?	?	?	3	3	3	1	3	3	1	?	3	1	1	3	3	1	3	3	3	2	3	3	1	3	2	1	3
R18	3	3	3	1	3	1	1	3	3	3	1	1	3	3	3	3	1	1	1	3	3	3	3	2	3	3	3	1	3	3	1	3	3	1	1	3	3	1	3	3	3	2	3	3	1	3	2	1	3
R19	3	3	3	1	3	1	1	3	3	3	1	2	3	3	3	3	1	1	1	1	1	3	3	3	3	3	2	1	3	3	1	1	3	1	1	1	3	1	3	3	3	2	3	3	1	3	2	1	3
R2	3	3	3	1	3	1	1	3	3	3	1	1	3	3	3	3	1	1	1	3	3	3	3	3	3	3	3	1	3	3	1	3	3	1	1	2	3	1	3	3	3	2	3	3	1	3	2	1	3
R20	3	3	3	1	3	1	1	3	3	3	1	2	3	3	3	3	1	1	1	3	3	3	3	3	2	2	2	1	3	3	1	3	3	1	1	1	3	1	3	3	3	2	3	3	1	3	2	1	3
R23	3	3	3	1	3	1	1	3	3	3	1	1	3	3	3	3	1	1	1	2	2	3	3	2	3	3	3	1	3	3	1	2	?	1	1	2	3	1	3	3	3	1	3	3	1	3	1	1	3
R24	3	3	3	1	3	1	1	3	3	3	1	2	3	3	3	3	1	1	1	3	3	3	3	3	2	2	3	1	3	3	1	3	?	1	1	2	3	1	3	3	3	1	3	3	1	3	1	1	3
R25	3	3	3	1	3	1	1	2	3	3	1	3	3	3	3	3	1	2	1	1	1	3	3	?	3	3	3	1	3	3	1	?	?	1	1	2	3	1	3	3	3	1	3	3	1	3	1	1	3
R26	3	3	3	1	3	1	1	2	3	3	1	3	3	3	3	3	1	2	1	1	1	3	3	2	3	3	3	1	3	3	1	1	3	1	1	2	3	1	3	3	3	2	3	3	1	3	2	1	3
R28	3	3	3	1	3	1	1	3	3	3	1	2	3	3	3	3	1	1	1	3	3	3	3	3	3	3	3	1	3	3	1	3	3	1	1	1	3	1	3	3	3	2	3	3	1	3	2	1	3
R32	3	3	3	1	3	1	1	3	3	3	1	1	3	3	3	3	1	1	1	3	3	3	3	3	3	3	2	1	3	3	1	3	3	1	1	2	3	1	3	3	3	2	3	3	1	3	2	1	3
R34	3	3	3	1	3	1	1	3	3	3	1	2	2	3	3	3	1	1	1	1	1	3	3	2	3	3	2	1	3	3	1	1	?	1	1	2	3	1	3	3	3	1	3	3	1	3	1	1	3
R36	3	3	3	1	3	1	1	2	3	3	1	3	2	3	3	3	1	2	1	1	1	3	3	2	3	3	2	1	3	3	1	1	3	1	1	2	3	1	3	3	3	2	3	3	1	3	2	1	3
R37	3	3	3	1	3	1	1	3	3	3	1	2	3	3	3	3	1	1	1	2	2	3	3	3	3	3	2	1	3	3	1	?	3	1	1	1	3	1	3	3	3	2	3	3	1	3	2	1	3
R38	3	3	3	1	3	1	1	3	3	1	1	1	3	1	3	3	3	1	1	3	3	3	3	2	3	3	1	1	3	3	1	3	3	1	1	1	3	1	3	3	3	3	3	3	1	3	3	1	3
R39	3	3	3	1	3	1	1	3	3	3	1	1	3	3	3	3	1	1	1	1	1	3	3	3	3	3	1	1	3	3	1	1	?	1	1	1	3	1	3	3	3	1	3	3	1	3	1	1	3
R40	3	3	3	1	3	1	1	2	3	3	1	2	3	3	3	3	1	2	1	3	3	3	3	3	2	2	3	1	3	3	1	3	3	1	1	1	3	1	3	3	3	2	3	3	1	3	2	1	3
R41	3	3	3	1	3	1	1	3	3	2	1	1	3	3	3	3	1	1	1	2	2	3	3	2	3	3	3	1	3	3	1	2	3	1	1	2	3	1	3	3	3	2	3	3	1	3	2	1	3
R43	3	3	3	1	3	1	1	3	3	1	1	1	3	3	3	3	1	1	1	2	2	3	3	2	3	3	1	1	3	3	1	2	3	1	1	2	3	1	3	3	3	2	3	3	1	3	2	1	3
R44	3	3	3	1	3	1	1	3	3	1	1	1	3	3	3	3	1	1	1	2	2	3	3	2	3	3	3	1	3	3	1	2	3	1	1	2	3	1	3	3	3	3	3	3	1	3	3	1	3
R45	3	3	3	1	3	1	1	3	3	1	1	2	3	3	3	3	1	1	1	2	2	3	3	2	3	3	3	1	3	3	1	2	3	1	1	1	3	1	3	3	3	2	3	3	1	3	2	1	3
R46	3	3	3	1	3	1	1	3	3	3	1	1	3	3	3	3	1	1	1	3	3	3	3	3	3	3	3	1	3	3	1	3	3	1	1	1	3	1	3	3	3	3	3	3	1	3	3	1	3
R47	3	3	3	1	3	1	1	3	3	3	1	2	3	3	3	3	1	1	1	2	2	3	3	3	2	2	2	1	3	3	1	?	3	1	1	1	3	1	3	3	3	2	3	3	1	3	2	1	3
R48	3	3	3	2	3	1	1	3	3	3	1	2	3	3	3	3	1	1	1	3	3	3	3	2	3	3	3	2	2	2	1	3	?	1	1	3	3	1	3	3	3	1	3	3	1	3	1	1	3
R49	3	3	3	2	3	1	1	3	3	3	1	1	3	3	3	3	1	1	1	3	3	3	3	2	2	?	3	1	2	2	1	3	?	1	1	3	3	1	3	3	3	1	3	3	1	3	1	1	3
R50	3	3	3	1	3	1	1	3	3	3	1	1	3	3	3	3	1	1	1	3	3	3	3	3	3	3	3	1	3	3	1	3	?	1	1	2	3	1	3	3	3	1	3	3	1	3	1	1	3
R61	3	3	3	2	3	1	1	3	3	3	1	1	3	3	3	3	1	1	1	3	3	3	3	3	2	?	3	2	2	2	2	3	3	1	1	2	3	1	3	3	3	2	3	3	1	3	2	1	3
R68	3	?	3	1	3	1	2	2	3	2	1	3	2	2	3	3	3	2	1	3	3	3	3	3	2	?	1	1	3	3	1	3	3	1	1	1	3	1	3	3	3	3	3	3	1	3	3	1	3
R7	3	3	3	1	3	1	1	3	3	3	1	2	2	3	3	3	1	1	1	3	3	3	3	2	3	3	3	1	3	3	1	3	3	1	1	2	3	1	3	3	3	3	3	3	1	3	3	1	3
R70	3	3	3	1	3	1	1	2	3	3	1	1	3	3	3	3	1	2	1	1	1	3	3	3	3	3	3	1	3	3	1	1	3	1	1	1	3	1	3	3	3	2	3	3	1	3	2	1	3
R71	3	3	3	1	3	1	1	2	3	3	1	3	3	3	3	3	1	2	1	1	1	3	3	2	3	3	2	1	3	3	1	1	3	1	1	1	3	1	3	3	3	2	3	3	1	3	2	1	3
R75	3	3	3	1	3	1	1	2	3	3	1	2	2	3	2	3	1	2	2	1	1	3	3	3	3	3	3	1	3	3	1	1	3	1	1	1	3	1	3	3	3	2	3	3	1	3	2	1	3
R8	3	3	3	1	3	1	1	3	3	3	1	1	3	3	3	3	1	1	1	3	3	3	3	2	3	3	3	1	3	3	1	3	3	1	1	3	3	1	3	3	3	2	3	3	1	3	2	1	3
R81	3	3	3	1	3	1	1	2	3	3	1	2	3	3	2	3	1	2	2	1	1	3	3	3	3	3	3	1	3	3	1	1	3	1	1	1	3	1	3	3	3	2	3	3	1	3	2	1	3
R87	3	3	3	1	3	1	1	3	3	3	1	2	2	3	3	3	1	1	1	3	3	3	3	3	3	3	3	1	3	3	1	3	3	1	1	2	3	1	3	3	3	2	3	3	1	3	2	1	3
R88	3	3	3	1	3	1	1	3	3	3	1	1	3	3	3	3	1	1	1	3	3	3	3	3	3	3	3	1	3	3	1	3	?	1	1	2	3	1	3	3	3	1	3	3	1	3	1	1	3
R89	3	3	3	1	3	1	1	3	3	3	1	1	3	3	3	3	1	1	1	3	3	3	3	3	3	3	3	1	3	3	1	3	3	1	1	2	3	1	3	3	3	3	3	3	1	3	3	1	3
R90	3	3	3	1	3	1	1	3	3	3	1	1	3	3	3	3	1	1	1	2	2	3	3	3	3	3	3	1	3	3	1	2	3	1	1	1	3	1	3	3	3	3	3	3	1	3	3	1	3
R92	3	3	3	1	3	1	1	3	3	3	1	1	2	3	3	3	1	1	1	1	1	3	3	2	3	3	3	1	3	3	1	1	3	1	1	2	3	1	3	3	3	3	3	3	1	3	3	1	3
R93	3	3	3	1	3	1	1	3	3	3	1	1	3	3	3	3	1	1	1	1	1	3	3	2	3	3	3	1	3	3	1	1	3	1	1	1	3	1	3	3	3	2	3	3	1	3	2	1	3
R94	3	3	3	1	3	1	1	3	3	3	1	1	3	3	3	3	1	1	1	2	2	3	3	3	3	3	3	1	3	3	1	?	3	1	1	3	3	1	3	3	3	2	3	3	1	3	2	1	3
R97	3	3	3	1	3	1	1	3	3	3	1	1	3	3	3	3	1	1	1	1	1	3	3	2	3	3	3	1	3	3	1	1	3	1	1	1	3	1	3	3	3	3	3	3	1	3	3	1	3
R99	3	3	3	1	3	1	1	3	3	3	1	3	3	2	3	3	2	1	1	3	3	3	3	3	3	3	2	1	3	3	1	3	3	1	1	1	3	1	3	3	3	3	3	3	1	3	3	1	3
[truncated: 4,023 more columns]
